# Supplementary material for: Structural and Functional Insights into the Biofilm-Associated BceF Tyrosine Kinase Domain from Burkholderia cepacia
Source: Biomolecules. 2021 Aug 12;11(8):1196. doi: 10.3390/biom11081196 (PMC8394532; doi:10.3390/biom11081196)
Supplement: Supplementary file 1 [file biomolecules-11-01196-s001.zip]

Archive with 1 entries (1 files):
- biomolecules-1315734-supplementary.pdf
